# Supplementary material for: Prognostic Relationship Between Human Papillomavirus Status and Overall Survival in Patients with Tongue Cancer
Source: Viruses. 2025 May 29;17(6):780. doi: 10.3390/v17060780 (PMC12197418; doi:10.3390/v17060780)
Supplement: Supplementary file 1 [file viruses-17-00780-s001.zip]

Archive with 1 entries (1 files):
- viruses-3603719-supplementary.pdf
